# Supplementary material for: Analysis of Peripheral Blood Mononuclear Cells Gene Expression Highlights the Role of Extracellular Vesicles in the Immune Response following Hematopoietic Stem Cell Transplantation in Children
Source: Genes (Basel). 2021 Dec 17;12(12):2008. doi: 10.3390/genes12122008 (PMC8701260; doi:10.3390/genes12122008)
Supplement: Supplementary file 1 [file genes-12-02008-s001.zip]

Archive with 1 entries (1 files):
- genes-1479460-supplementary.pdf
